# Supplementary material for: Mapping schistosomiasis risk landscapes and implications for disease control: A case study for low endemic areas in the Middle Paranapanema river basin, São Paulo, Brazil
Source: PLoS Negl Trop Dis. 2024 Nov 4;18(11):e0012582. doi: 10.1371/journal.pntd.0012582 (PMC11563476; doi:10.1371/journal.pntd.0012582)
Supplement: S1 Data — (XLSX) [file pntd.0012582.s006.xlsx]

## Sheet: Cases of schistosomiasis in Mid
Cases of schistosomiasis in Middle Paranapanema river basin municpalities
Municipality code	Type	Total of schistosomiasis cases
350055		0
350070		0
350150		0
350400	undetermined	1
350450	imported	3
350630		0
350745	undetermined	1
350750	imported	6
350830		0
350980		0
351000	imported	1
351000	autochthonous	2
351015	autochthonous	1
351140		0
351330		0
351450		0
351470	undetermined	1
351519	undetermined	1
351565		0
351610		0
351660		0
351670		0
351925		0
351950		0
351990	undetermined	1
352090	imported	2
352090	autochthonous	1
352350	imported	3
352560		0
352680	imported	1
352750		0
352780		0
352790		0
352860		0
352880	imported	1
352900	imported	2
352900	undetermined	1
353370	imported	6
353380		0
353470	undetermined	34
353470	autochthonous	32
353470	imported	4
353530	autochthonous	2
353530	imported	1
353550	imported	3
353610		0
353657		0
353715	undetermined	1
353940		0
353970		0
354105		0
354170	imported	1
354220	imported	4
354320	autochthonous	1
354540		0
354640	undetermined	4
354640	autochthonous	1
354640	imported	1
355010		0
355050		0
355395		0
355550	imported	1
355720	autochthonous	2

## Sheet: Biomphalaria snails collected b
Biomphalaria snails collected by Palasio et al. (2019)			[31]
Municipality	Collect ID	Biomphalaria	Total
Chavantes	1	B. straminea	14
Ourinhos	2	Biomphalaria sp.	17
Ourinhos	3	B. glabrata	35
Ourinhos	4	B. straminea and B. occidentalis	70
Ipaussu	5	Biomphalaria sp.	47
Ourinhos	6	B. tenagophila	57
Ipaussu	7	B. tenagophila and B. peregrina	83
Ipaussu	8	B. tenagophila	9
Ipaussu	9	B. tenagophila	66
Ipaussu	10	B. tenagophila and B. peregrina	55
Ourinhos	11	B. glabrata	46
Ourinhos	12	B. straminea	38
Ourinhos	13	B. glabrata	31
Chavantes	14	B. tenagophila	83
Ipaussu	15	B. tenagophila and B. peregrina	21
Ourinhos	16	B. tenagophila and B. occidentalis	198
Ourinhos	17	B. tenagophila and B. occidentalis	62
Chavantes	18	B. tenagophila	62
Ourinhos	19	B. glabrata	12
Ipaussu	20	B. tenagophila and B. peregrina	201
Ourinhos	21	B. glabrata	100
Ipaussu	22	B. tenagophila and B. peregrina	184
Ipaussu	23	B. tenagophila and B. occidentalis	90
Ourinhos	24	B. straminea	81
Ourinhos	25	B. tenagophila	142
Ourinhos	26	B. tenagophila	27
Ourinhos	27	B. tenagophila and B. occidentalis	175
Ourinhos	28	B. tenagophila	32
Chavantes	29	Biomphalaria sp.	17
Ourinhos	30	B. glabrata	212
Ourinhos	31	B. glabrata	46
Ourinhos	32	B. straminea and B. occidentalis	214
Ourinhos	33	B. occidentalis and B. glabrata	147
Ourinhos	34	B. occidentalis and B. glabrata	77
Ourinhos/Chavantes	35	B. straminea	96
Ourinhos	36	Biomphalaria sp.	16
Ourinhos	37	Biomphalaria sp.	3
Ribeir‹o do Sul	38	Biomphalaria sp.	3
Ribeir‹o do Sul	39	B. straminea	44
Ribeir‹o do Sul	40	B. straminea and B. occidentalis	20
Ribeir‹o do Sul	41	B. straminea	35
Ribeir‹o do Sul	42	B. straminea	7
Assis	43	Biomphalaria sp.	7
Assis	44	B. peregrina and B. straminea	21
Assis	45	B. straminea	47
Assis	46	B. tenagophila and B. occidentalis	24
Assis	47	B. glabrata	20
Assis	48	Biomphalaria sp.	3
Assis	49	B. peregrina and B. straminea	9
Assis	50	B. straminea	18
Assis	51	B. straminea	3
Assis	52	Biomphalaria sp.	15
Assis	53	Biomphalaria sp.	8

## Sheet: Area of each landscape-unit typ
Area of each landscape-unit type by municipality
Municipality code	Municipality name	Type	Municipality area (Km²)	Type area (km²)	Type area (%)
3500550	Águas de Santa Bárbara	Type 1	404.463	47.5	11.7
3500550	Águas de Santa Bárbara	Type 2	404.463	13.4	3.3
3500550	Águas de Santa Bárbara	Type 3	404.463	0.2	0
3500550	Águas de Santa Bárbara	Type 4	404.463	0	0
3500550	Águas de Santa Bárbara	Type 5	404.463	93.7	23.2
3500550	Águas de Santa Bárbara	Type 6	404.463	11.8	2.9
3500550	Águas de Santa Bárbara	Type 7	404.463	72.6	17.9
3500550	Águas de Santa Bárbara	Type 8	404.463	45.3	11.2
3500550	Águas de Santa Bárbara	Type 9	404.463	111	27.4
3500550	Águas de Santa Bárbara	Type 10	404.463	9	2.2
3500709	Agudos	Type 1	966.708	19.9	2.1
3500709	Agudos	Type 2	966.708	31.3	3.2
3500709	Agudos	Type 3	966.708	0.2	0
3500709	Agudos	Type 4	966.708	0	0
3500709	Agudos	Type 5	966.708	132.9	13.7
3500709	Agudos	Type 6	966.708	29.8	3.1
3500709	Agudos	Type 7	966.708	175.7	18.2
3500709	Agudos	Type 8	966.708	26.2	2.7
3500709	Agudos	Type 9	966.708	219.6	22.7
3501509	Alvinlândia	Type 1	84.879	3.8	4.5
3501509	Alvinlândia	Type 2	84.879	7.9	9.3
3501509	Alvinlândia	Type 4	84.879	0	0
3501509	Alvinlândia	Type 5	84.879	30.8	36.3
3501509	Alvinlândia	Type 6	84.879	2.6	3.1
3501509	Alvinlândia	Type 7	84.879	9.3	11
3501509	Alvinlândia	Type 8	84.879	6	7.1
3501509	Alvinlândia	Type 9	84.879	23.4	27.6
3501509	Alvinlândia	Type 10	84.879	1.2	1.4
3504008	Assis	Type 1	460.609	70.4	15.3
3504008	Assis	Type 2	460.609	13.9	3
3504008	Assis	Type 3	460.609	0.9	0.2
3504008	Assis	Type 4	460.609	0	0
3504008	Assis	Type 5	460.609	148.1	32.2
3504008	Assis	Type 6	460.609	11.1	2.4
3504008	Assis	Type 7	460.609	36.4	7.9
3504008	Assis	Type 8	460.609	75.5	16.4
3504008	Assis	Type 9	460.609	76.4	16.6
3504008	Assis	Type 10	460.609	27.7	6
3504503	Avaré	Type 1	1213.06	75.9	6.3
3504503	Avaré	Type 2	1213.06	42.4	3.5
3504503	Avaré	Type 3	1213.06	1.6	0.1
3504503	Avaré	Type 4	1213.06	0	0
3504503	Avaré	Type 5	1213.06	191.2	15.8
3504503	Avaré	Type 6	1213.06	6.8	0.6
3504503	Avaré	Type 7	1213.06	102.3	8.4
3504503	Avaré	Type 8	1213.06	107.9	8.9
3504503	Avaré	Type 9	1213.06	191.9	15.8
3504503	Avaré	Type 10	1213.06	21.6	1.8
3507456	Borebi	Type 1	347.989	3.2	0.9
3507456	Borebi	Type 2	347.989	20.1	5.8
3507456	Borebi	Type 3	347.989	0	0
3507456	Borebi	Type 4	347.989	0	0
3507456	Borebi	Type 5	347.989	35.4	10.2
3507456	Borebi	Type 6	347.989	8.1	2.3
3507456	Borebi	Type 7	347.989	115.6	33.2
3507456	Borebi	Type 8	347.989	5.8	1.7
3507456	Borebi	Type 9	347.989	78	22.4
3507506	Botucatu	Type 1	1482.64	64.5	4.4
3507506	Botucatu	Type 2	1482.64	44.7	3
3507506	Botucatu	Type 3	1482.64	2.8	0.2
3507506	Botucatu	Type 4	1482.64	0	0
3507506	Botucatu	Type 5	1482.64	112.6	7.6
3507506	Botucatu	Type 6	1482.64	8.1	0.5
3507506	Botucatu	Type 7	1482.64	159.6	10.8
3507506	Botucatu	Type 8	1482.64	47.5	3.2
3507506	Botucatu	Type 9	1482.64	204.9	13.8
3507506	Botucatu	Type 10	1482.64	11.8	0.8
3508306	Cabrália Paulista	Type 1	239.974	13.5	5.6
3508306	Cabrália Paulista	Type 2	239.974	19.7	8.2
3508306	Cabrália Paulista	Type 3	239.974	0	0
3508306	Cabrália Paulista	Type 4	239.974	0	0
3508306	Cabrália Paulista	Type 5	239.974	46.7	19.5
3508306	Cabrália Paulista	Type 6	239.974	17.8	7.4
3508306	Cabrália Paulista	Type 7	239.974	42.6	17.8
3508306	Cabrália Paulista	Type 8	239.974	3.4	1.4
3508306	Cabrália Paulista	Type 9	239.974	95.6	39.8
3508306	Cabrália Paulista	Type 10	239.974	0.7	0.3
3509809	Campos Novos Paulista	Type 1	484.199	50.2	10.4
3509809	Campos Novos Paulista	Type 2	484.199	17.8	3.7
3509809	Campos Novos Paulista	Type 3	484.199	0	0
3509809	Campos Novos Paulista	Type 4	484.199	0	0
3509809	Campos Novos Paulista	Type 5	484.199	200	41.3
3509809	Campos Novos Paulista	Type 6	484.199	26.7	5.5
3509809	Campos Novos Paulista	Type 7	484.199	28.3	5.8
3509809	Campos Novos Paulista	Type 8	484.199	113.7	23.5
3509809	Campos Novos Paulista	Type 9	484.199	46.4	9.6
3509809	Campos Novos Paulista	Type 10	484.199	1.2	0.2
3510005	Cândido Mota	Type 1	595.811	107.9	18.1
3510005	Cândido Mota	Type 2	595.811	11.5	1.9
3510005	Cândido Mota	Type 3	595.811	7.4	1.2
3510005	Cândido Mota	Type 4	595.811	2.4	0.4
3510005	Cândido Mota	Type 5	595.811	213.4	35.8
3510005	Cândido Mota	Type 6	595.811	3.5	0.6
3510005	Cândido Mota	Type 7	595.811	3.2	0.5
3510005	Cândido Mota	Type 8	595.811	230.3	38.7
3510005	Cândido Mota	Type 9	595.811	6	1
3510005	Cândido Mota	Type 10	595.811	9.9	1.7
3510153	Canitar	Type 1	57.459	3.1	5.4
3510153	Canitar	Type 2	57.459	2.4	4.2
3510153	Canitar	Type 3	57.459	0.8	1.4
3510153	Canitar	Type 4	57.459	0	0
3510153	Canitar	Type 5	57.459	15.7	27.3
3510153	Canitar	Type 6	57.459	2	3.5
3510153	Canitar	Type 7	57.459	5.8	10.1
3510153	Canitar	Type 8	57.459	21.4	37.2
3510153	Canitar	Type 9	57.459	3.2	5.6
3510153	Canitar	Type 10	57.459	3	5.2
3511409	Cerqueira César	Type 1	511.621	30.6	6
3511409	Cerqueira César	Type 2	511.621	10.2	2
3511409	Cerqueira César	Type 3	511.621	0.2	0
3511409	Cerqueira César	Type 4	511.621	0	0
3511409	Cerqueira César	Type 5	511.621	62.9	12.3
3511409	Cerqueira César	Type 6	511.621	1.6	0.3
3511409	Cerqueira César	Type 7	511.621	29.3	5.7
3511409	Cerqueira César	Type 8	511.621	39.6	7.7
3511409	Cerqueira César	Type 9	511.621	77.3	15.1
3511409	Cerqueira César	Type 10	511.621	6.9	1.3
3513306	Cruzália	Type 1	149.33	23.4	15.7
3513306	Cruzália	Type 2	149.33	1	0.7
3513306	Cruzália	Type 3	149.33	1.1	0.7
3513306	Cruzália	Type 4	149.33	0.1	0.1
3513306	Cruzália	Type 5	149.33	59.4	39.8
3513306	Cruzália	Type 6	149.33	1	0.7
3513306	Cruzália	Type 7	149.33	1.2	0.8
3513306	Cruzália	Type 8	149.33	60.4	40.4
3513306	Cruzália	Type 9	149.33	1.2	0.8
3513306	Cruzália	Type 10	149.33	0.5	0.3
3514502	Duartina	Type 1	264.557	26.4	10
3514502	Duartina	Type 2	264.557	16.7	6.3
3514502	Duartina	Type 3	264.557	0.2	0.1
3514502	Duartina	Type 4	264.557	0	0
3514502	Duartina	Type 5	264.557	91.1	34.4
3514502	Duartina	Type 6	264.557	15	5.7
3514502	Duartina	Type 7	264.557	23.6	8.9
3514502	Duartina	Type 8	264.557	5.2	2
3514502	Duartina	Type 9	264.557	74.9	28.3
3514502	Duartina	Type 10	264.557	3.5	1.3
3514700	Echaporã	Type 1	515.258	24.7	4.8
3514700	Echaporã	Type 2	515.258	29.9	5.8
3514700	Echaporã	Type 5	515.258	112.9	21.9
3514700	Echaporã	Type 6	515.258	23.4	4.5
3514700	Echaporã	Type 7	515.258	34.9	6.8
3514700	Echaporã	Type 8	515.258	61.2	11.9
3514700	Echaporã	Type 9	515.258	79	15.3
3514700	Echaporã	Type 10	515.258	2.1	0.4
3515194	Espírito Santo do Turvo	Type 1	193.666	14.1	7.3
3515194	Espírito Santo do Turvo	Type 2	193.666	11.1	5.7
3515194	Espírito Santo do Turvo	Type 3	193.666	0.7	0.4
3515194	Espírito Santo do Turvo	Type 5	193.666	62.3	32.2
3515194	Espírito Santo do Turvo	Type 6	193.666	12	6.2
3515194	Espírito Santo do Turvo	Type 7	193.666	21.1	10.9
3515194	Espírito Santo do Turvo	Type 8	193.666	15.2	7.8
3515194	Espírito Santo do Turvo	Type 9	193.666	56.4	29.1
3515194	Espírito Santo do Turvo	Type 10	193.666	0.7	0.4
3515657	Fernão	Type 1	100.504	10.5	10.4
3515657	Fernão	Type 2	100.504	2.9	2.9
3515657	Fernão	Type 5	100.504	29.5	29.4
3515657	Fernão	Type 6	100.504	10.7	10.6
3515657	Fernão	Type 7	100.504	11.3	11.2
3515657	Fernão	Type 8	100.504	1.9	1.9
3515657	Fernão	Type 9	100.504	32.8	32.6
3515657	Fernão	Type 10	100.504	0.9	0.9
3516101	Florínea	Type 1	225.886	25.2	11.2
3516101	Florínea	Type 2	225.886	8.5	3.8
3516101	Florínea	Type 3	225.886	13.7	6.1
3516101	Florínea	Type 4	225.886	6.1	2.7
3516101	Florínea	Type 5	225.886	70.7	31.3
3516101	Florínea	Type 6	225.886	2.9	1.3
3516101	Florínea	Type 7	225.886	2	0.9
3516101	Florínea	Type 8	225.886	90.2	39.9
3516101	Florínea	Type 9	225.886	3.2	1.4
3516101	Florínea	Type 10	225.886	1.4	0.6
3516606	Gália	Type 1	355.914	11.7	3.3
3516606	Gália	Type 2	355.914	31.2	8.8
3516606	Gália	Type 3	355.914	0.4	0.1
3516606	Gália	Type 5	355.914	53.6	15.1
3516606	Gália	Type 6	355.914	10.5	3
3516606	Gália	Type 7	355.914	34.3	9.6
3516606	Gália	Type 8	355.914	19.4	5.5
3516606	Gália	Type 9	355.914	76.2	21.4
3516606	Gália	Type 10	355.914	1.4	0.4
3516705	Garça	Type 1	555.807	0.2	0
3516705	Garça	Type 2	555.807	1.7	0.3
3516705	Garça	Type 5	555.807	1.5	0.3
3516705	Garça	Type 6	555.807	0.5	0.1
3516705	Garça	Type 7	555.807	2.1	0.4
3516705	Garça	Type 8	555.807	8.6	1.5
3516705	Garça	Type 9	555.807	21.5	3.9
3519253	Iaras	Type 1	401.381	23.5	5.9
3519253	Iaras	Type 2	401.381	27.4	6.8
3519253	Iaras	Type 3	401.381	0.9	0.2
3519253	Iaras	Type 4	401.381	1.2	0.3
3519253	Iaras	Type 5	401.381	89.5	22.3
3519253	Iaras	Type 6	401.381	26.4	6.6
3519253	Iaras	Type 7	401.381	65.5	16.3
3519253	Iaras	Type 8	401.381	56.8	14.2
3519253	Iaras	Type 9	401.381	107.4	26.8
3519253	Iaras	Type 10	401.381	3	0.7
3519501	Ibirarema	Type 1	228.23	40.9	17.9
3519501	Ibirarema	Type 2	228.23	6.7	2.9
3519501	Ibirarema	Type 3	228.23	2.4	1.1
3519501	Ibirarema	Type 5	228.23	79.9	35
3519501	Ibirarema	Type 6	228.23	2.7	1.2
3519501	Ibirarema	Type 7	228.23	3.6	1.6
3519501	Ibirarema	Type 8	228.23	77.2	33.8
3519501	Ibirarema	Type 9	228.23	10.7	4.7
3519501	Ibirarema	Type 10	228.23	3.9	1.7
3520905	Ipaussu	Type 1	209.554	3.3	1.6
3520905	Ipaussu	Type 2	209.554	6.1	2.9
3520905	Ipaussu	Type 3	209.554	0.7	0.3
3520905	Ipaussu	Type 5	209.554	21	10
3520905	Ipaussu	Type 6	209.554	1.9	0.9
3520905	Ipaussu	Type 7	209.554	2.1	1
3520905	Ipaussu	Type 8	209.554	27.3	13
3520905	Ipaussu	Type 9	209.554	10.7	5.1
3523503	Itatinga	Type 1	979.817	38.6	3.9
3523503	Itatinga	Type 2	979.817	27.6	2.8
3523503	Itatinga	Type 3	979.817	0.2	0
3523503	Itatinga	Type 5	979.817	53.3	5.4
3523503	Itatinga	Type 6	979.817	2.8	0.3
3523503	Itatinga	Type 7	979.817	102.5	10.5
3523503	Itatinga	Type 8	979.817	24.8	2.5
3523503	Itatinga	Type 9	979.817	137.9	14.1
3523503	Itatinga	Type 10	979.817	3	0.3
3525607	João Ramalho	Type 1	415.452	20.1	4.8
3525607	João Ramalho	Type 2	415.452	25.8	6.2
3525607	João Ramalho	Type 4	415.452	0.2	0
3525607	João Ramalho	Type 5	415.452	149.8	36.1
3525607	João Ramalho	Type 6	415.452	13	3.1
3525607	João Ramalho	Type 7	415.452	9	2.2
3525607	João Ramalho	Type 8	415.452	28.2	6.8
3525607	João Ramalho	Type 9	415.452	27.1	6.5
3525607	João Ramalho	Type 10	415.452	1.7	0.4
3526803	Lençóis Paulista	Type 1	809.541	1.4	0.2
3526803	Lençóis Paulista	Type 2	809.541	26.8	3.3
3526803	Lençóis Paulista	Type 5	809.541	50.7	6.3
3526803	Lençóis Paulista	Type 6	809.541	4.1	0.5
3526803	Lençóis Paulista	Type 7	809.541	102.6	12.7
3526803	Lençóis Paulista	Type 8	809.541	20.4	2.5
3526803	Lençóis Paulista	Type 9	809.541	70.5	8.7
3527504	Lucianópolis	Type 1	189.536	12.8	6.8
3527504	Lucianópolis	Type 2	189.536	25.4	13.4
3527504	Lucianópolis	Type 5	189.536	64.3	33.9
3527504	Lucianópolis	Type 6	189.536	12.5	6.6
3527504	Lucianópolis	Type 7	189.536	13.5	7.1
3527504	Lucianópolis	Type 8	189.536	12	6.3
3527504	Lucianópolis	Type 9	189.536	48.5	25.6
3527504	Lucianópolis	Type 10	189.536	0.5	0.3
3527801	Lupércio	Type 1	155.171	7.6	4.9
3527801	Lupércio	Type 2	155.171	7.5	4.8
3527801	Lupércio	Type 5	155.171	34.1	22
3527801	Lupércio	Type 6	155.171	5.2	3.4
3527801	Lupércio	Type 7	155.171	9.6	6.2
3527801	Lupércio	Type 8	155.171	9.6	6.2
3527801	Lupércio	Type 9	155.171	36.9	23.8
3527801	Lupércio	Type 10	155.171	1.4	0.9
3527900	Lutécia	Type 1	475.226	18.3	3.9
3527900	Lutécia	Type 2	475.226	20.1	4.2
3527900	Lutécia	Type 5	475.226	85	17.9
3527900	Lutécia	Type 6	475.226	11	2.3
3527900	Lutécia	Type 7	475.226	10.1	2.1
3527900	Lutécia	Type 8	475.226	40.1	8.4
3527900	Lutécia	Type 9	475.226	27.7	5.8
3528809	Maracaí	Type 1	533.498	81.8	15.3
3528809	Maracaí	Type 2	533.498	16.6	3.1
3528809	Maracaí	Type 3	533.498	9.1	1.7
3528809	Maracaí	Type 4	533.498	10.4	1.9
3528809	Maracaí	Type 5	533.498	218.9	41
3528809	Maracaí	Type 6	533.498	5.8	1.1
3528809	Maracaí	Type 7	533.498	11.3	2.1
3528809	Maracaí	Type 8	533.498	156.7	29.4
3528809	Maracaí	Type 9	533.498	17.3	3.2
3528809	Maracaí	Type 10	533.498	2.5	0.5
3533700	Ocauçu	Type 1	301.036	21.2	7
3533700	Ocauçu	Type 2	301.036	15.5	5.1
3533700	Ocauçu	Type 5	301.036	72.4	24.1
3533700	Ocauçu	Type 6	301.036	11.8	3.9
3533700	Ocauçu	Type 7	301.036	13.8	4.6
3533700	Ocauçu	Type 8	301.036	21.8	7.2
3533700	Ocauçu	Type 9	301.036	61.1	20.3
3533700	Ocauçu	Type 10	301.036	1.2	0.4
3533809	Óleo	Type 1	198.938	38.5	19.4
3533809	Óleo	Type 2	198.938	4.2	2.1
3533809	Óleo	Type 5	198.938	46.9	23.6
3533809	Óleo	Type 6	198.938	0.7	0.4
3533809	Óleo	Type 7	198.938	23.9	12
3533809	Óleo	Type 8	198.938	24.1	12.1
3533809	Óleo	Type 9	198.938	60	30.2
3533809	Óleo	Type 10	198.938	0.5	0.3
3534708	Ourinhos	Type 1	295.818	42.6	14.4
3534708	Ourinhos	Type 2	295.818	30.3	10.2
3534708	Ourinhos	Type 3	295.818	1.2	0.4
3534708	Ourinhos	Type 4	295.818	0.2	0.1
3534708	Ourinhos	Type 5	295.818	57.3	19.4
3534708	Ourinhos	Type 6	295.818	7.5	2.5
3534708	Ourinhos	Type 7	295.818	13	4.4
3534708	Ourinhos	Type 8	295.818	73	24.7
3534708	Ourinhos	Type 9	295.818	45.2	15.3
3534708	Ourinhos	Type 10	295.818	25.3	8.6
3535309	Palmital	Type 1	548.407	87.4	15.9
3535309	Palmital	Type 2	548.407	16.7	3
3535309	Palmital	Type 3	548.407	6.2	1.1
3535309	Palmital	Type 4	548.407	1.3	0.2
3535309	Palmital	Type 5	548.407	198.4	36.2
3535309	Palmital	Type 6	548.407	5.8	1.1
3535309	Palmital	Type 7	548.407	5.6	1
3535309	Palmital	Type 8	548.407	211.6	38.6
3535309	Palmital	Type 9	548.407	7.5	1.4
3535309	Palmital	Type 10	548.407	7.4	1.3
3535507	Paraguaçu Paulista	Type 1	1001.49	122.5	12.2
3535507	Paraguaçu Paulista	Type 2	1001.49	42.4	4.2
3535507	Paraguaçu Paulista	Type 3	1001.49	0.9	0.1
3535507	Paraguaçu Paulista	Type 5	1001.49	403.1	40.2
3535507	Paraguaçu Paulista	Type 6	1001.49	39	3.9
3535507	Paraguaçu Paulista	Type 7	1001.49	54.2	5.4
3535507	Paraguaçu Paulista	Type 8	1001.49	211.3	21.1
3535507	Paraguaçu Paulista	Type 9	1001.49	115.8	11.6
3535507	Paraguaçu Paulista	Type 10	1001.49	12.3	1.2
3536109	Pardinho	Type 1	209.894	11.8	5.6
3536109	Pardinho	Type 2	209.894	4.8	2.3
3536109	Pardinho	Type 5	209.894	26.9	12.8
3536109	Pardinho	Type 6	209.894	1.5	0.7
3536109	Pardinho	Type 7	209.894	7.7	3.7
3536109	Pardinho	Type 8	209.894	6.2	3
3536109	Pardinho	Type 9	209.894	31.9	15.2
3536109	Pardinho	Type 10	209.894	0.2	0.1
3536570	Paulistânia	Type 1	256.178	8.1	3.2
3536570	Paulistânia	Type 2	256.178	22.3	8.7
3536570	Paulistânia	Type 3	256.178	0.5	0.2
3536570	Paulistânia	Type 5	256.178	40.3	15.7
3536570	Paulistânia	Type 6	256.178	21.5	8.4
3536570	Paulistânia	Type 7	256.178	63.4	24.7
3536570	Paulistânia	Type 8	256.178	6.2	2.4
3536570	Paulistânia	Type 9	256.178	93.7	36.6
3536570	Paulistânia	Type 10	256.178	0.2	0.1
3537156	Pedrinhas Paulista	Type 1	152.309	22.3	14.6
3537156	Pedrinhas Paulista	Type 2	152.309	4.3	2.8
3537156	Pedrinhas Paulista	Type 3	152.309	7.2	4.7
3537156	Pedrinhas Paulista	Type 4	152.309	10.2	6.7
3537156	Pedrinhas Paulista	Type 5	152.309	65.4	42.9
3537156	Pedrinhas Paulista	Type 6	152.309	1.3	0.9
3537156	Pedrinhas Paulista	Type 7	152.309	1.7	1.1
3537156	Pedrinhas Paulista	Type 8	152.309	35.6	23.4
3537156	Pedrinhas Paulista	Type 9	152.309	2.1	1.4
3537156	Pedrinhas Paulista	Type 10	152.309	1.6	1.1
3539400	Piratininga	Type 1	402.409	0.7	0.2
3539400	Piratininga	Type 2	402.409	17.8	4.4
3539400	Piratininga	Type 5	402.409	49.5	12.3
3539400	Piratininga	Type 6	402.409	15.8	3.9
3539400	Piratininga	Type 7	402.409	35.4	8.8
3539400	Piratininga	Type 8	402.409	3	0.7
3539400	Piratininga	Type 9	402.409	87.2	21.7
3539707	Platina	Type 1	327.48	29	8.9
3539707	Platina	Type 2	327.48	9.6	2.9
3539707	Platina	Type 5	327.48	162.3	49.6
3539707	Platina	Type 6	327.48	8.1	2.5
3539707	Platina	Type 7	327.48	20.2	6.2
3539707	Platina	Type 8	327.48	64.7	19.8
3539707	Platina	Type 9	327.48	32.6	10
3539707	Platina	Type 10	327.48	0.9	0.3
3541059	Pratânia	Type 1	175.1	17.8	10.2
3541059	Pratânia	Type 2	175.1	8.2	4.7
3541059	Pratânia	Type 3	175.1	0.7	0.4
3541059	Pratânia	Type 5	175.1	46	26.3
3541059	Pratânia	Type 6	175.1	3.4	1.9
3541059	Pratânia	Type 7	175.1	24.4	13.9
3541059	Pratânia	Type 8	175.1	26.7	15.2
3541059	Pratânia	Type 9	175.1	46.9	26.8
3541059	Pratânia	Type 10	175.1	0.9	0.5
3541703	Quatá	Type 1	651.341	8.7	1.3
3541703	Quatá	Type 2	651.341	13.5	2.1
3541703	Quatá	Type 5	651.341	61.6	9.5
3541703	Quatá	Type 6	651.341	8	1.2
3541703	Quatá	Type 7	651.341	9.5	1.5
3541703	Quatá	Type 8	651.341	33.2	5.1
3541703	Quatá	Type 9	651.341	27.5	4.2
3541703	Quatá	Type 10	651.341	4.4	0.7
3542206	Rancharia	Type 1	1587.5	61.4	3.9
3542206	Rancharia	Type 2	1587.5	48.8	3.1
3542206	Rancharia	Type 3	1587.5	1.3	0.1
3542206	Rancharia	Type 4	1587.5	0	0
3542206	Rancharia	Type 5	1587.5	369.4	23.3
3542206	Rancharia	Type 6	1587.5	24.9	1.6
3542206	Rancharia	Type 7	1587.5	61.5	3.9
3542206	Rancharia	Type 8	1587.5	80.6	5.1
3542206	Rancharia	Type 9	1587.5	117.8	7.4
3542206	Rancharia	Type 10	1587.5	7.9	0.5
3543204	Ribeirão do Sul	Type 1	203.208	28.8	14.2
3543204	Ribeirão do Sul	Type 2	203.208	0.9	0.4
3543204	Ribeirão do Sul	Type 3	203.208	0.2	0.1
3543204	Ribeirão do Sul	Type 5	203.208	86.4	42.5
3543204	Ribeirão do Sul	Type 6	203.208	4.8	2.4
3543204	Ribeirão do Sul	Type 7	203.208	7.6	3.7
3543204	Ribeirão do Sul	Type 8	203.208	62.4	30.7
3543204	Ribeirão do Sul	Type 9	203.208	10.5	5.2
3543204	Ribeirão do Sul	Type 10	203.208	1.6	0.8
3545407	Salto Grande	Type 1	188.441	32.7	17.4
3545407	Salto Grande	Type 2	188.441	8.4	4.5
3545407	Salto Grande	Type 3	188.441	3	1.6
3545407	Salto Grande	Type 4	188.441	0.2	0.1
3545407	Salto Grande	Type 5	188.441	55.9	29.7
3545407	Salto Grande	Type 6	188.441	2.8	1.5
3545407	Salto Grande	Type 7	188.441	3.8	2
3545407	Salto Grande	Type 8	188.441	65.1	34.5
3545407	Salto Grande	Type 9	188.441	12.4	6.6
3545407	Salto Grande	Type 10	188.441	3.7	2
3546405	Santa Cruz do Rio Pardo	Type 1	1114.75	122.9	11
3546405	Santa Cruz do Rio Pardo	Type 2	1114.75	49.8	4.5
3546405	Santa Cruz do Rio Pardo	Type 3	1114.75	2.5	0.2
3546405	Santa Cruz do Rio Pardo	Type 5	1114.75	389.4	34.9
3546405	Santa Cruz do Rio Pardo	Type 6	1114.75	26.3	2.4
3546405	Santa Cruz do Rio Pardo	Type 7	1114.75	98.6	8.8
3546405	Santa Cruz do Rio Pardo	Type 8	1114.75	244.1	21.9
3546405	Santa Cruz do Rio Pardo	Type 9	1114.75	169.5	15.2
3546405	Santa Cruz do Rio Pardo	Type 10	1114.75	11.5	1
3550506	São Pedro do Turvo	Type 1	731.221	63.9	8.7
3550506	São Pedro do Turvo	Type 2	731.221	34.5	4.7
3550506	São Pedro do Turvo	Type 5	731.221	252	34.5
3550506	São Pedro do Turvo	Type 6	731.221	34.2	4.7
3550506	São Pedro do Turvo	Type 7	731.221	72.8	10
3550506	São Pedro do Turvo	Type 8	731.221	127.1	17.4
3550506	São Pedro do Turvo	Type 9	731.221	145.4	19.9
3550506	São Pedro do Turvo	Type 10	731.221	1.2	0.2
3553955	Tarumã	Type 1	302.913	29.4	9.7
3553955	Tarumã	Type 2	302.913	11.3	3.7
3553955	Tarumã	Type 3	302.913	0.5	0.2
3553955	Tarumã	Type 4	302.913	0.2	0.1
3553955	Tarumã	Type 5	302.913	133.4	44
3553955	Tarumã	Type 6	302.913	1.6	0.5
3553955	Tarumã	Type 7	302.913	4.5	1.5
3553955	Tarumã	Type 8	302.913	111.4	36.8
3553955	Tarumã	Type 9	302.913	6.7	2.2
3553955	Tarumã	Type 10	302.913	3.9	1.3
3555505	Ubirajara	Type 1	282.179	19.2	6.8
3555505	Ubirajara	Type 2	282.179	19.2	6.8
3555505	Ubirajara	Type 3	282.179	0	0
3555505	Ubirajara	Type 5	282.179	106.6	37.8
3555505	Ubirajara	Type 6	282.179	18.7	6.6
3555505	Ubirajara	Type 7	282.179	32.2	11.4
3555505	Ubirajara	Type 8	282.179	19.3	6.8
3555505	Ubirajara	Type 9	282.179	66.6	23.6
3555505	Ubirajara	Type 10	282.179	0.5	0.2
3557204	Chavantes	Type 1	188.727	14.3	7.6
3557204	Chavantes	Type 2	188.727	12.9	6.8
3557204	Chavantes	Type 3	188.727	1.4	0.7
3557204	Chavantes	Type 5	188.727	38.9	20.6
3557204	Chavantes	Type 6	188.727	2.8	1.5
3557204	Chavantes	Type 7	188.727	12.9	6.8
3557204	Chavantes	Type 8	188.727	48.4	25.6
3557204	Chavantes	Type 9	188.727	19	10.1
3557204	Chavantes	Type 10	188.727	3.5	1.9

## Sheet: Area per class
Area of each class by municipality
Municipality code	Municipality name	Class	Municipality area (Km²)	Class area (Km²)	Class area (%)
3500550	Águas de Santa Bárbara	Potentially active	404.463	48.23	11.92
3500550	Águas de Santa Bárbara	Potentially receptive	404.463	0.23	0.06
3500550	Águas de Santa Bárbara	Potentially refractory	404.463	356.01	88.02
3500709	Agudos	Potentially active	966.708	20.13	2.08
3500709	Agudos	Potentially receptive	966.708	0.23	0.02
3500709	Agudos	Potentially refractory	966.708	615.27	63.65
3501509	Alvinlândia	Potentially active	84.879	3.77	4.44
3501509	Alvinlândia	Potentially refractory	84.879	81.11	95.56
3504008	Assis	Potentially active	460.609	72.5	15.74
3504008	Assis	Potentially receptive	460.609	0.92	0.2
3504008	Assis	Potentially refractory	460.609	387.18	84.06
3504305	Avaí	Potentially refractory	540.689	6.11	1.13
3504503	Avaré	Potentially active	1213.06	79.31	6.54
3504503	Avaré	Potentially receptive	1213.06	0.92	0.08
3504503	Avaré	Potentially refractory	1213.06	661.41	54.52
3506003	Bauru	Potentially refractory	667.684	0.39	0.06
3506300	Bernardino de Campos	Potentially active	244.158	4.37	1.79
3506300	Bernardino de Campos	Potentially refractory	244.158	97.57	39.96
3506904	Bofete	Potentially refractory	653.541	1.71	0.26
3507209	Borá	Potentially refractory	118.951	4.69	3.94
3507456	Borebi	Potentially active	347.989	3.23	0.93
3507456	Borebi	Potentially refractory	347.989	263.09	75.6
3507506	Botucatu	Potentially active	1482.64	66.14	4.46
3507506	Botucatu	Potentially receptive	1482.64	1.84	0.12
3507506	Botucatu	Potentially refractory	1482.64	588.46	39.69
3508306	Cabrália Paulista	Potentially active	239.974	13.99	5.83
3508306	Cabrália Paulista	Potentially refractory	239.974	225.98	94.17
3509809	Campos Novos Paulista	Potentially active	484.199	50.18	10.36
3509809	Campos Novos Paulista	Potentially refractory	484.199	434.02	89.64
3510005	Cândido Mota	Potentially active	595.811	107.88	18.11
3510005	Cândido Mota	Potentially receptive	595.811	9.5	1.59
3510005	Cândido Mota	Potentially refractory	595.811	478.08	80.24
3510153	Canitar	Potentially active	57.459	3.13	5.45
3510153	Canitar	Potentially receptive	57.459	0.44	0.77
3510153	Canitar	Potentially refractory	57.459	53.89	93.79
3511409	Cerqueira César	Potentially active	511.621	30.87	6.03
3511409	Cerqueira César	Potentially receptive	511.621	0.23	0.04
3511409	Cerqueira César	Potentially refractory	511.621	227.52	44.47
3513306	Cruzália	Potentially active	149.33	23.43	15.69
3513306	Cruzália	Potentially receptive	149.33	0.78	0.52
3513306	Cruzália	Potentially refractory	149.33	125.12	83.79
3514502	Duartina	Potentially active	264.557	26.62	10.06
3514502	Duartina	Potentially refractory	264.557	229.93	86.91
3514700	Echaporã	Potentially active	515.258	24.72	4.8
3514700	Echaporã	Potentially refractory	515.258	343.36	66.64
3515194	Espírito Santo do Turvo	Potentially active	193.666	14.53	7.5
3515194	Espírito Santo do Turvo	Potentially receptive	193.666	0.69	0.36
3515194	Espírito Santo do Turvo	Potentially refractory	193.666	178.45	92.14
3515657	Fernão	Potentially active	100.504	10.55	10.5
3515657	Fernão	Potentially refractory	100.504	89.95	89.5
3516101	Florínea	Potentially active	225.886	25.17	11.14
3516101	Florínea	Potentially receptive	225.886	18.63	8.25
3516101	Florínea	Potentially refractory	225.886	180.03	79.7
3516606	Gália	Potentially active	355.914	11.66	3.28
3516606	Gália	Potentially receptive	355.914	0.44	0.12
3516606	Gália	Potentially refractory	355.914	226.63	63.68
3516705	Garça	Potentially active	555.807	0.23	0.04
3516705	Garça	Potentially refractory	555.807	35.78	6.44
3519253	Iaras	Potentially active	401.381	23.46	5.84
3519253	Iaras	Potentially receptive	401.381	2.08	0.52
3519253	Iaras	Potentially refractory	401.381	375.85	93.64
3519501	Ibirarema	Potentially active	228.23	40.87	17.91
3519501	Ibirarema	Potentially receptive	228.23	2.42	1.06
3519501	Ibirarema	Potentially refractory	228.23	184.78	80.96
3519907	Iepê	Potentially active	594.974	11.67	1.96
3519907	Iepê	Potentially receptive	594.974	11.69	1.96
3519907	Iepê	Potentially refractory	594.974	119.54	20.09
3520905	Ipaussu	Potentially active	209.554	3.32	1.58
3520905	Ipaussu	Potentially receptive	209.554	0.46	0.22
3520905	Ipaussu	Potentially refractory	209.554	69.19	33.02
3523503	Itatinga	Potentially active	979.817	39.29	4.01
3523503	Itatinga	Potentially receptive	979.817	0.23	0.02
3523503	Itatinga	Potentially refractory	979.817	351.16	35.84
3525607	João Ramalho	Potentially active	415.452	20.07	4.83
3525607	João Ramalho	Potentially receptive	415.452	0.23	0.06
3525607	João Ramalho	Potentially refractory	415.452	254.57	61.28
3526803	Lençóis Paulista	Potentially active	809.541	1.42	0.18
3526803	Lençóis Paulista	Potentially refractory	809.541	275.07	33.98
3527504	Lucianópolis	Potentially active	189.536	12.83	6.77
3527504	Lucianópolis	Potentially refractory	189.536	176.71	93.23
3527801	Lupércio	Potentially active	155.171	7.63	4.92
3527801	Lupércio	Potentially refractory	155.171	104.15	67.12
3527900	Lutécia	Potentially active	475.226	18.28	3.85
3527900	Lutécia	Potentially refractory	475.226	194	40.82
3528601	Manduri	Potentially active	229.046	3.75	1.64
3528601	Manduri	Potentially refractory	229.046	46.47	20.29
3528809	Maracaí	Potentially active	533.498	82.29	15.42
3528809	Maracaí	Potentially receptive	533.498	17.44	3.27
3528809	Maracaí	Potentially refractory	533.498	430.84	80.76
3529005	Marília	Potentially active	1170.52	1.96	0.17
3529005	Marília	Potentially refractory	1170.52	51	4.36
3533700	Ocauçu	Potentially active	301.036	21.23	7.05
3533700	Ocauçu	Potentially refractory	301.036	197.57	65.63
3533809	Óleo	Potentially active	198.938	38.49	19.35
3533809	Óleo	Potentially refractory	198.938	160.34	80.6
3534500	Oscar Bressane	Potentially refractory	222.13	3.95	1.78
3534708	Ourinhos	Potentially active	295.818	53.33	18.03
3534708	Ourinhos	Potentially receptive	295.818	1.4	0.47
3534708	Ourinhos	Potentially refractory	295.818	240.88	81.43
3535309	Palmital	Potentially active	548.407	87.45	15.95
3535309	Palmital	Potentially receptive	548.407	7.55	1.38
3535309	Palmital	Potentially refractory	548.407	452.92	82.59
3535507	Paraguaçu Paulista	Potentially active	1001.49	124.55	12.44
3535507	Paraguaçu Paulista	Potentially receptive	1001.49	0.93	0.09
3535507	Paraguaçu Paulista	Potentially refractory	1001.49	875.93	87.46
3536109	Pardinho	Potentially active	209.894	12.03	5.73
3536109	Pardinho	Potentially refractory	209.894	79	37.64
3536570	Paulistânia	Potentially active	256.178	8.1	3.16
3536570	Paulistânia	Potentially receptive	256.178	0.46	0.18
3536570	Paulistânia	Potentially refractory	256.178	247.62	96.66
3537156	Pedrinhas Paulista	Potentially active	152.309	22.33	14.66
3537156	Pedrinhas Paulista	Potentially receptive	152.309	16.51	10.84
3537156	Pedrinhas Paulista	Potentially refractory	152.309	112.9	74.13
3538808	Piraju	Potentially refractory	504.591	1.47	0.29
3539400	Piratininga	Potentially active	402.409	0.69	0.17
3539400	Piratininga	Potentially refractory	402.409	208.73	51.87
3539707	Platina	Potentially active	327.48	29.22	8.92
3539707	Platina	Potentially refractory	327.48	298.26	91.08
3541059	Pratânia	Potentially active	175.1	18.47	10.55
3541059	Pratânia	Potentially receptive	175.1	0.46	0.26
3541059	Pratânia	Potentially refractory	175.1	156.17	89.19
3541703	Quatá	Potentially active	651.341	8.71	1.34
3541703	Quatá	Potentially refractory	651.341	157.68	24.21
3542206	Rancharia	Potentially active	1587.5	62.76	3.95
3542206	Rancharia	Potentially receptive	1587.5	1.13	0.07
3542206	Rancharia	Potentially refractory	1587.5	709.75	44.71
3543204	Ribeirão do Sul	Potentially active	203.208	28.77	14.16
3543204	Ribeirão do Sul	Potentially refractory	203.208	174.44	85.84
3545407	Salto Grande	Potentially active	188.441	33.37	17.71
3545407	Salto Grande	Potentially receptive	188.441	2.24	1.19
3545407	Salto Grande	Potentially refractory	188.441	152.38	80.86
3546405	Santa Cruz do Rio Pardo	Potentially active	1114.75	125.06	11.22
3546405	Santa Cruz do Rio Pardo	Potentially receptive	1114.75	2.31	0.21
3546405	Santa Cruz do Rio Pardo	Potentially refractory	1114.75	987.39	88.58
3550100	São Manuel	Potentially active	650.734	3.79	0.58
3550100	São Manuel	Potentially refractory	650.734	69.67	10.71
3550506	São Pedro do Turvo	Potentially active	731.221	63.88	8.74
3550506	São Pedro do Turvo	Potentially refractory	731.221	667.34	91.26
3553955	Tarumã	Potentially active	302.913	30.59	10.1
3553955	Tarumã	Potentially receptive	302.913	0.46	0.15
3553955	Tarumã	Potentially refractory	302.913	271.86	89.75
3555505	Ubirajara	Potentially active	282.179	19.67	6.97
3555505	Ubirajara	Potentially receptive	282.179	0.02	0.01
3555505	Ubirajara	Potentially refractory	282.179	262.49	93.02
3557204	Chavantes	Potentially active	188.727	14.94	7.92
3557204	Chavantes	Potentially receptive	188.727	1.14	0.6
3557204	Chavantes	Potentially refractory	188.727	138.01	73.13

## Sheet: Wetland area in MP river basin
Wetland area in MP river basin
River basin total area (Km²)	Wetland area (Km²)	Wetland area (%)
16779.9	7299.24	43.5
